# Supplementary material for: Stoichiometric characteristics of woody plant leaves and responses to climate and soil factors in China
Source: PLoS One. 2023 Sep 21;18(9):e0291957. doi: 10.1371/journal.pone.0291957 (PMC10513206; doi:10.1371/journal.pone.0291957)
Supplement: S1 Data — (XLSX) [file pone.0291957.s001.xlsx]

## Sheet: Sheet1
Cite	Latitude	n	LN	LP
1	18.37	118	17.161	0.792458
2	18.6167	54	17.0852	0.808889
3	18.6667	39	18.5333	1.29974
4	18.6667	39	18.5872	1.30128
5	18.6667	39	18.5872	1.30128
6	18.7	271	17.2934	1.08281
7	18.72	54	17.0852	0.808889
8	19.1	148	16.8889	1.87061
9	19.11	50	16.3414	1.81
10	19.1667	58	16.0834	1.78707
11	19.7	14	18.5902	1.46636
12	20.33	15	13.5733	0.711333
13	21.41	17	19.7588	1.22529
14	21.62	27	14.4463	0.683148
15	21.6833	11	19.4727	1.31909
16	21.72	61	12.7977	0.724803
17	21.85	11	24.9	1.66727
18	22.0603	20	17.088	0.9575
19	22.5	14	23.8536	0.848929
20	22.5667	26	20.1885	1.08038
21	23.1667	40	20.275	0.9235
22	23.1667	39	20.3692	0.923333
23	23.1667	39	20.3692	0.923333
24	23.17	84	21.4127	0.909798
25	23.1704	66	17.4244	2.95765
26	23.175	46	22.9067	0.963913
27	23.2	249	19.8921	0.840155
28	23.6833	20	17.78	1.1775
29	24	11	16.4	0.642727
30	24.4	10	16.7527	1.5338
31	24.4087	30	12.6332	3.12285
32	24.4087	30	12.6332	3.12285
33	24.6	11	5.24545	0.790909
34	24.7	44	16.3955	0.662955
35	25.02	63	12.2243	0.725979
36	25.0333	11	12.0121	0.748818
37	25.1667	10	15.78	0.724
38	25.3	22	18.6	2.14545
39	25.3179	44	23.8596	2.9013
40	25.33	45	12.1878	0.759833
41	25.6	33	15.7051	1.33369
42	25.8	12	13.375	1.9775
43	26.33	12	11.5583	0.6775
44	26.5	19	19.7526	1.09662
45	26.5899	46	13.8786	2.68539
46	26.5899	46	13.8786	2.68539
47	26.842	78	14.0252	2.29999
48	27.6	154	13.771	0.93742
49	27.7	68	16.4256	0.900235
50	27.71	48	20.8082	1.08413
51	27.9752	46	14.4475	3.67289
52	27.9752	46	14.4475	3.67289
53	28	28	12.6337	0.768286
54	28.08	20	12.5	0.40125
55	28.3423	33	17.5648	3.2721
56	28.3423	33	17.5648	3.2721
57	28.6	44	11.9159	0.755682
58	29.6	14	14.9071	0.793214
59	29.8	615	16.5866	0.692667
60	29.8008	64	12.495	3.20804
61	29.82	14	5.03429	0.174286
62	29.87	38	17.2726	0.924737
63	29.9	54	10.3426	0.603704
64	30.02	35	28.1786	1.23015
65	30.03	45	13.5421	0.735822
66	30.12	10	4.272	0.181
67	30.2891	18	13.0701	2.55283
68	30.2891	18	13.0701	2.55283
69	30.7	444	23.8822	1.29694
70	31.98	11	5.57545	0.276364
71	32.0546	54	19.0753	4.60823
72	33.02	10	19.49	1.665
73	33.501	20	15.065	3.62065
74	33.501	20	15.065	3.62065
75	33.95	15	20.7173	3.6
76	34.05	46	23.3457	1.99565
77	34.07	11	7.955	0.426182
78	34.0833	46	23.1739	1.85152
79	34.0833	46	23.1739	1.85152
80	34.1	242	23.9161	1.79864
81	34.205	70	18.5089	1.93925
82	34.52	10	4.695	0.217
83	34.6	19	23.9754	0.882632
84	34.6379	12	22.5471	4.57275
85	34.6379	12	22.5471	4.57275
86	35.03	10	6.197	0.351
87	36.2	264	26.4045	1.23678
88	36.21	231	25.4795	1.13601
89	36.2167	26	26.9308	1.24154
90	36.2167	25	26.92	1.24
91	36.2167	25	26.92	1.24
92	36.2422	16	23.845	3.82139
93	36.57	12	15.3944	1.02222
94	36.8	52	23.7615	1.6601
95	37.3333	13	22.8462	1.61423
96	38.65	15	16.1729	1.35653
97	38.7	20	16.332	1.20105
98	38.71	10	18.1314	1.3315
99	38.72	11	20.1877	1.54673
100	38.95	20	23.232	1.7201
101	38.96	15	24.2294	2.67387
102	39	15	25.9918	1.52153
103	39.01	10	19.8861	1.2763
104	39.09	59	25.8985	1.135
105	39.7	16	28.8813	1.25375
106	39.71	31	15.9371	1.07
107	39.8	18	24.2279	2.06217
108	39.86	25	20.148	1.4612
109	39.93	12	26.6268	1.84692
110	39.94	14	20.7756	1.15564
111	39.95	40	21.2164	1.64853
112	39.9544	13	22.1351	3.00731
113	39.9544	13	22.1351	3.00731
114	39.96	74	25.7418	1.63145
115	39.9667	52	26.0327	1.58442
116	39.9667	57	23.8751	1.5714
117	39.9667	57	23.8751	1.5714
118	39.98	34	22.8403	1.44859
119	39.99	32	27.1099	1.64319
120	40	144	25.2566	1.46636
121	40.01	66	24.6315	1.00518
122	40.02	12	23.2793	1.10142
123	40.04	15	22.6943	1.62769
124	40.1	83	20.3606	0.945311
125	40.11	15	17.6913	0.757133
126	40.4	53	24.1771	1.28518
127	40.58	24	23.5083	1.52917
128	40.64	16	15.2393	1.1125
129	40.65	54	21.7216	0.883056
130	40.6667	10	21.8387	1.43147
131	41.03	12	34.4407	1.8215
132	41.12	12	22.7661	1.2205
133	41.2	40	30.313	1.61991
134	41.767	20	22.165	2.6045
135	41.77	21	21.1333	2.49333
136	42.05	34	23.5882	1.67353
137	42.1	107	24.4822	1.72879
138	42.23	24	24.75	1.18038
139	42.3333	22	22.91	2.14766
140	42.3333	17	20.5335	2.27647
141	42.3333	14	24.3643	2.195
142	42.34	14	26.9107	2.56571
143	42.3833	42	23.5024	1.63571
144	42.3833	36	23.2	1.73611
145	42.3833	37	23.4919	1.73486
146	42.4	340	23.4856	1.74424
147	42.41	15	17.0101	1.313
148	42.5	35	23.3797	2.03331
149	43.0219	13	28.094	1.89016
150	43.0219	13	20.9285	1.89016
151	43.1176	26	26.4002	2.86452
152	43.2495	18	32.4873	3.22038
153	43.2962	17	26.734	2.63442
154	43.2962	17	36.0624	2.63442
155	43.39	11	19.6924	1.26727
156	43.45	16	2.45284	0.183938
157	43.57	15	19.7439	1.33773
158	43.67	53	21.8658	1.61943
159	43.7346	13	30.958	2.17522
160	43.7346	13	23.3782	2.17522
161	43.8	12	23.5417	1.40617
162	43.9	22	24.0759	1.87468
163	43.91	12	20.6153	1.482
164	43.94	10	17.4312	1.3846
165	45	105	25.5194	1.28037
166	45.23	32	18.4384	2.01281
167	45.2667	34	24.8882	2.50706
168	45.2667	34	24.8882	2.50706
169	45.2667	34	24.8882	2.50706
170	45.3	294	24.8721	2.53391
171	45.41	75	20.8417	1.95059
172	46	99	22.8405	1.67545
173	47.1833	33	26.6303	2.16758
174	47.1833	33	26.6303	2.16758
175	47.1833	34	26.7941	2.16382
176	47.2	315	26.8263	2.16565
177	48	24	23.1333	1.85486
178	50.9	209	22.1147	3.36682
179	50.91	60	20.1453	2.73
