# Supplementary material for: Stoichiometric characteristics of woody plant leaves and responses to climate and soil factors in China
Source: PLoS One. 2023 Sep 21;18(9):e0291957. doi: 10.1371/journal.pone.0291957 (PMC10513206; doi:10.1371/journal.pone.0291957)
Supplement: S2 Data — (XLSX) [file pone.0291957.s002.xlsx]

## Sheet: Sheet1
AccSpeciesName	Latitude	Longitude
Podocarpus neriifolius	4	102
Litsea lancifolia	5.16	117.9
Acronychia pedunculata	6.97	80.7
Lumnitzera littorea	18.25	109.7
Lumnitzera racemosa	18.25	109.7
Lumnitzera littorea	18.2667	109.717
Lumnitzera racemosa	18.2667	109.717
Adinandra hainanensis	18.37	108.5
Albizia odoratissima	18.37	108.5
Albizia procera	18.37	108.5
Alchornea rugosa	18.37	108.5
Alseodaphne hainanensis	18.37	108.5
Altingia obovata	18.37	108.5
Amesiodendron chinense	18.37	108.5
Beilschmiedia tungfangensis	18.37	108.5
Canarium album	18.37	108.5
Castanopsis carlesii	18.37	108.5
Castanopsis hystrix	18.37	108.5
Cratoxylon ligustrinum	18.37	108.5
Cryptocarya chinensis	18.37	108.5
Quercus tiaoloshanica	18.37	108.5
Dacrydium elatum	18.37	108.5
Dalbergia hainanensis	18.37	108.5
Dalbergia odorifera	18.37	108.5
Dimocarpus longan	18.37	108.5
Engelhardia roxburghiana	18.37	108.5
Gironniera subaequalis	18.37	108.5
Bombax ceiba	18.37	108.5
Hopea hainanensis	18.37	108.5
Koilodepas hainanense	18.37	108.5
Lannea coromandelica	18.37	108.5
Licuala fordiana	18.37	108.5
Licuala spinosa	18.37	108.5
Litchi chinensis	18.37	108.5
Lithocarpus amygdalifolius	18.37	108.5
Lithocarpus fenzelianus	18.37	108.5
Livistona saribus	18.37	108.5
Machilus monticola	18.37	108.5
Madhuca hainanensis	18.37	108.5
Mallotus anomalus	18.37	108.5
Mallotus philippinensis	18.37	108.5
Grewia nervosa	18.37	108.5
Nephelium topengii	18.37	108.5
Oligostachyum nuspiculum	18.37	108.5
Ormosia balansae	18.37	108.5
Dacrycarpus imbricatus	18.37	108.5
Podocarpus neriifolius	18.37	108.5
Polyalthia lauii	18.37	108.5
Gordonia axillaris	18.37	108.5
Psychotria asiatica	18.37	108.5
Pterospermum heterophyllum	18.37	108.5
Quercus asymmetrica	18.37	108.5
Myrsine seguinii	18.37	108.5
Rhododendron hainanense	18.37	108.5
Rhodomyrtus tomentosa	18.37	108.5
Streblus ilicifolius	18.37	108.5
Streblus taxoides	18.37	108.5
Syzygium cumini	18.37	108.5
Terminalia nigrovenulosa	18.37	108.5
Ternstroemia gymnanthera	18.37	108.5
Vatica mangachapoi	18.37	108.5
Albizia procera	18.37	108.5
Cratoxylon ligustrinum	18.37	108.5
Quercus tiaoloshanica	18.37	108.5
Engelhardtia roxburghiana	18.37	108.5
Lannea coromandelica	18.37	108.5
Litchi chinensis	18.37	108.5
Lithocarpus fenzelianus	18.37	108.5
Machilus monticola	18.37	108.5
Madhuca hainanensis	18.37	108.5
Podocarpus neriifolius	18.37	108.5
Streblus ilicifolius	18.37	108.5
Streblus taxoides	18.37	108.5
Adinandra hainanensis	18.37	108.5
Albizzia odoratissima	18.37	108.5
Albizzia procera	18.37	108.5
Alchornea rugosa	18.37	108.5
Alseodaphne hainanensis	18.37	108.5
Altingia obovata	18.37	108.5
Amesiodendron chinense	18.37	108.5
Aporusa chinensis	18.37	108.5
Beilschmiedia tungfangensis	18.37	108.5
Canarium album	18.37	108.5
Castanopsis carlesii var. hainanca	18.37	108.5
Castanopsis echinocarpa	18.37	108.5
Castanopsis hystrix	18.37	108.5
Cratoxylon ligustrinum	18.37	108.5
Cryptocarya chinensis	18.37	108.5
Cyclobalanopsis tiaoloshanica	18.37	108.5
Dacrydium pierrei	18.37	108.5
Dalbergia hainanensis	18.37	108.5
Dalbergia odorifera	18.37	108.5
Dimocarpus longan	18.37	108.5
Engelhardtia chrysolepis（E. roxburghiana)	18.37	108.5
Gironniera subaequalis	18.37	108.5
Gossampinus malabarica	18.37	108.5
Hopea hainanensis	18.37	108.5
Koilodepas(Coelodepas) hainanensis	18.37	108.5
Lannea grandis	18.37	108.5
Licuala fordiana	18.37	108.5
Licuala spinosa	18.37	108.5
Litchi chinensis	18.37	108.5
Lithocarpus amygdalifolius	18.37	108.5
Lithocarpus fenzelianus	18.37	108.5
Livistona saribus	18.37	108.5
Machilus monticola	18.37	108.5
Madhuca hainanensis	18.37	108.5
Mallotus philippinensis	18.37	108.5
Microcos paniculata	18.37	108.5
Nephelium lappaceum var. topengii	18.37	108.5
Ormosia balansae	18.37	108.5
Podocarpus imbricatus	18.37	108.5
Podocarpus neriifolius	18.37	108.5
Polyalthia laui	18.37	108.5
Polyspora axillaris	18.37	108.5
Psychotria rubra	18.37	108.5
Pterospermum heterophyllum	18.37	108.5
Quercus patelliformis	18.37	108.5
Rapanea neriifolia	18.37	108.5
Rhododendron hainanense	18.37	108.5
Rhodomyrtus tomentosa	18.37	108.5
Syzygium cumini	18.37	108.5
Terminalia hainanensis	18.37	108.5
Ternstroemia gymnanthera	18.37	108.5
Vatica mangachapoi	18.37	108.5
Madhuca hainanensis	18.6	109.4
Adinandra hainanensis	18.6167	108.833
Albizia odoratissima	18.6167	108.833
Albizia procera	18.6167	108.833
Alchornea rugosa	18.6167	108.833
Alseodaphne hainanensis	18.6167	108.833
Altingia obovata	18.6167	108.833
Amesiodendron chinense	18.6167	108.833
Beilschmiedia tungfangensis	18.6167	108.833
Canarium album	18.6167	108.833
Castanopsis carlesii	18.6167	108.833
Castanopsis hystrix	18.6167	108.833
Cratoxylum cochinchinense	18.6167	108.833
Cryptocarya chinensis	18.6167	108.833
Quercus tiaoloshanica	18.6167	108.833
Dacrydium elatum	18.6167	108.833
Dalbergia hainanensis	18.6167	108.833
Dalbergia odorifera	18.6167	108.833
Dimocarpus longan	18.6167	108.833
Engelhardtia roxburghiana	18.6167	108.833
Gironniera subaequalis	18.6167	108.833
Bombax ceiba	18.6167	108.833
Hopea hainanensis	18.6167	108.833
Koilodepas hainanense	18.6167	108.833
Lannea coromandelica	18.6167	108.833
Licuala fordiana	18.6167	108.833
Licuala spinosa	18.6167	108.833
Litchi chinensis	18.6167	108.833
Lithocarpus amygdalifolius	18.6167	108.833
Lithocarpus fenzelianus	18.6167	108.833
Livistona saribus	18.6167	108.833
Machilus monticola	18.6167	108.833
Madhuca hainanensis	18.6167	108.833
Mallotus anomalus	18.6167	108.833
Mallotus philippensis	18.6167	108.833
Grewia nervosa	18.6167	108.833
Nephelium lappaceum	18.6167	108.833
Oligostachyum nuspiculum	18.6167	108.833
Ormosia balansae	18.6167	108.833
Dacrycarpus imbricatus	18.6167	108.833
Podocarpus neriifolius	18.6167	108.833
Polyalthia lauii	18.6167	108.833
Gordonia axillaris	18.6167	108.833
Psychotria asiatica	18.6167	108.833
Pterospermum heterophyllum	18.6167	108.833
Quercus asymmetrica	18.6167	108.833
Myrsine seguinii	18.6167	108.833
Rhododendron hainanense	18.6167	108.833
Rhodomyrtus tomentosa	18.6167	108.833
Streblus ilicifolius	18.6167	108.833
Streblus taxoides	18.6167	108.833
Syzygium cumini	18.6167	108.833
Terminalia nigrovenulosa	18.6167	108.833
Ternstroemia gymnanthera	18.6167	108.833
Vatica mangachapoi	18.6167	108.833
Adenanthera pavonina	18.6667	108.833
Aphanamixis polystachya	18.6667	108.833
Artocarpus nitidus	18.6667	108.833
Bauhinia acuminata	18.6667	108.833
Burretiodendron hsienmu	18.6667	108.833
Calophyllum inophyllum	18.6667	108.833
Castanopsis hainanensis	18.6667	108.833
Chukrasia tabularis	18.6667	108.833
Cinnamomum camphora	18.6667	108.833
Cryptocarya chinensis	18.6667	108.833
Dillenia turbinata	18.6667	108.833
Dimocarpus Longan	18.6667	108.833
Dolichandrone cauda felina	18.6667	108.833
Dracontomelon macrocarpum	18.6667	108.833
Erythrophleum fordii	18.6667	108.833
Fraxinus griffithii	18.6667	108.833
Garcinia multiflora	18.6667	108.833
Garcinia oblongifolia	18.6667	108.833
Garcinia xanthochymus	18.6667	108.833
Harpullia cupanioides	18.6667	108.833
Heritiera parvifolia	18.6667	108.833
Holarrhena antidysenterica	18.6667	108.833
Hopea hainanensis	18.6667	108.833
Hydnocarpus hainanensis	18.6667	108.833
Leucaena leucocephala	18.6667	108.833
Machilus salicina	18.6667	108.833
Madhuca hainanensis	18.6667	108.833
Mesua ferrea	18.6667	108.833
Michelia mediocris	18.6667	108.833
Ormosia henryi	18.6667	108.833
Ormosia pinnata	18.6667	108.833
Oroxylum indicum	18.6667	108.833
Polyalthia cerasoides	18.6667	108.833
Sterculia hainanensis	18.6667	108.833
Styrax chinensis	18.6667	108.833
Styrax subnivea	18.6667	108.833
Syzygium odoratum	18.6667	108.833
Terminalia catappa	18.6667	108.833
Vatica mangachapoi	18.6667	108.833
Sterculia hainanensis	18.6667	108.833
Cryptocarya chinensis	18.6667	108.833
Chukrasia tabularis	18.6667	108.833
Harpullia cupanioides	18.6667	108.833
Aphanamixis polystachya	18.6667	108.833
Erythrophleum fordii	18.6667	108.833
Terminalia catappa	18.6667	108.833
Markhamia stipulata	18.6667	108.833
Hydnocarpus hainanensis	18.6667	108.833
Holarrhena pubescens	18.6667	108.833
Polyalthia cerasoides	18.6667	108.833
Oroxylum indicum	18.6667	108.833
Dracontomelon macrocarpum	18.6667	108.833
Adenanthera pavonina	18.6667	108.833
Leucaena leucocephala	18.6667	108.833
Machilus salicina	18.6667	108.833
Magnolia mediocris	18.6667	108.833
Ormosia henryi	18.6667	108.833
Burretiodendron hsienmu	18.6667	108.833
Castanopsis hainanensis	18.6667	108.833
Castanopsis faberi	18.6667	108.833
Dimocarpus longan	18.6667	108.833
Ormosia pinnata	18.6667	108.833
Bauhinia acuminata	18.6667	108.833
Dillenia turbinata	18.6667	108.833
Hopea hainanensis	18.6667	108.833
Heritiera parvifolia	18.6667	108.833
Calophyllum inophyllum	18.6667	108.833
Syzygium odoratum	18.6667	108.833
Cinnamomum camphora	18.6667	108.833
Styrax chinensis	18.6667	108.833
Artocarpus nitidus	18.6667	108.833
Garcinia xanthochymus	18.6667	108.833
Garcinia multiflora	18.6667	108.833
Mesua ferrea	18.6667	108.833
Garcinia oblongifolia	18.6667	108.833
Madhuca hainanensis	18.6667	108.833
Styrax tonkinensis	18.6667	108.833
Fraxinus griffithii	18.6667	108.833
Sterculia hainanensis	18.6667	108.833
Cryptocarya chinensis	18.6667	108.833
Chukrasia tabularis	18.6667	108.833
Harpullia cupanioides	18.6667	108.833
Aphanamixis polystachya	18.6667	108.833
Erythrophleum fordii	18.6667	108.833
Terminalia catappa	18.6667	108.833
Markhamia stipulata	18.6667	108.833
Hydnocarpus hainanensis	18.6667	108.833
Holarrhena pubescens	18.6667	108.833
Polyalthia cerasoides	18.6667	108.833
Oroxylum indicum	18.6667	108.833
Dracontomelon macrocarpum	18.6667	108.833
Adenanthera pavonina	18.6667	108.833
Leucaena leucocephala	18.6667	108.833
Machilus salicina	18.6667	108.833
Magnolia mediocris	18.6667	108.833
Ormosia henryi	18.6667	108.833
Burretiodendron hsienmu	18.6667	108.833
Castanopsis hainanensis	18.6667	108.833
Castanopsis faberi	18.6667	108.833
Dimocarpus longan	18.6667	108.833
Ormosia pinnata	18.6667	108.833
Bauhinia acuminata	18.6667	108.833
Dillenia turbinata	18.6667	108.833
Hopea hainanensis	18.6667	108.833
Heritiera parvifolia	18.6667	108.833
Calophyllum inophyllum	18.6667	108.833
Syzygium odoratum	18.6667	108.833
Cinnamomum camphora	18.6667	108.833
Styrax chinensis	18.6667	108.833
Artocarpus nitidus	18.6667	108.833
Garcinia xanthochymus	18.6667	108.833
Garcinia multiflora	18.6667	108.833
Mesua ferrea	18.6667	108.833
Garcinia oblongifolia	18.6667	108.833
Madhuca hainanensis	18.6667	108.833
Styrax tonkinensis	18.6667	108.833
Fraxinus griffithii	18.6667	108.833
Chukrasia tabularis	18.7	108.9
Chukrasia tabularis	18.7	108.9
Chukrasia tabularis	18.7	108.9
Hydnocarpus hainanensis	18.7	108.9
Hydnocarpus hainanensis	18.7	108.9
Hydnocarpus hainanensis	18.7	108.9
Madhuca hainanensis	18.7	108.9
Madhuca hainanensis	18.7	108.9
Madhuca hainanensis	18.7	108.9
Hopea hainanensis	18.7	108.9
Hopea hainanensis	18.7	108.9
Hopea hainanensis	18.7	108.9
Vatica mangachapoi	18.7	108.9
Vatica mangachapoi	18.7	108.9
Vatica mangachapoi	18.7	108.9
Heritiera parvifolia	18.7	108.9
Heritiera parvifolia	18.7	108.9
Heritiera parvifolia	18.7	108.9
Leucaena leucocephala	18.7	108.9
Leucaena leucocephala	18.7	108.9
Leucaena leucocephala	18.7	108.9
Artocarpus nitidus	18.7	108.9
Artocarpus nitidus	18.7	108.9
Artocarpus nitidus	18.7	108.9
Bauhinia acuminata	18.7	108.9
Dillenia turbinata	18.7	108.9
Adenanthera pavonina	18.7	108.9
Polyalthia cerasoides	18.7	108.9
Erythrophleum fordii	18.7	108.9
Terminalia catappa	18.7	108.9
Terminalia catappa	18.7	108.9
Harpullia cupanioides	18.7	108.9
Harpullia cupanioides	18.7	108.9
Harpullia cupanioides	18.7	108.9
Aphanamixis polystachya	18.7	108.9
Aphanamixis polystachya	18.7	108.9
Aphanamixis polystachya	18.7	108.9
Castanopsis hainanensis	18.7	108.9
Calophyllum inophyllum	18.7	108.9
Calophyllum inophyllum	18.7	108.9
Calophyllum inophyllum	18.7	108.9
Sterculia hainanensis	18.7	108.9
Sterculia hainanensis	18.7	108.9
Sterculia hainanensis	18.7	108.9
Styrax chinensis	18.7	108.9
Styrax chinensis	18.7	108.9
Bauhinia acuminata	18.7	108.9
Machilus salicina	18.7	108.9
Machilus salicina	18.7	108.9
Machilus salicina	18.7	108.9
Cryptocarya chinensis	18.7	108.9
Cryptocarya chinensis	18.7	108.9
Cryptocarya chinensis	18.7	108.9
Mesua ferrea	18.7	108.9
Michelia mediocris	18.7	108.9
Michelia mediocris	18.7	108.9
Michelia mediocris	18.7	108.9
Garcinia oblongifolia	18.7	108.9
Garcinia oblongifolia	18.7	108.9
Garcinia xanthochymus	18.7	108.9
Garcinia xanthochymus	18.7	108.9
Garcinia xanthochymus	18.7	108.9
Garcinia multiflora	18.7	108.9
Burretiodendron hsienmu	18.7	108.9
Burretiodendron hsienmu	18.7	108.9
Burretiodendron hsienmu	18.7	108.9
Oroxylum indicum	18.7	108.9
Oroxylum indicum	18.7	108.9
Oroxylum indicum	18.7	108.9
Dimocarpus longan	18.7	108.9
Dimocarpus longan	18.7	108.9
Fraxinus griffithii	18.7	108.9
Ormosia henryi	18.7	108.9
Cinnamomum camphora	18.7	108.9
Cinnamomum camphora	18.7	108.9
Cinnamomum camphora	18.7	108.9
Syzygium odoratum	18.7	108.9
Syzygium odoratum	18.7	108.9
Dracontomelon macrocarpum	18.7	108.9
Dracontomelon macrocarpum	18.7	108.9
Ormosia pinnata	18.7	108.9
Adinandra hainanensis	18.7	108.9
Alchornea rugosa	18.7	108.9
Alseodaphne hainanensis	18.7	108.9
Altingia obovata	18.7	108.9
Amesiodendron chinense	18.7	108.9
Beilschmiedia tungfangensis	18.7	108.9
Canarium album	18.7	108.9
Castanopsis hystrix	18.7	108.9
Cephalotaxus hainanensis	18.7	108.9
Cryptocarya chinensis	18.7	108.9
Dalbergia hainanensis	18.7	108.9
Dalbergia odorifera	18.7	108.9
Dimocarpus longan	18.7	108.9
Gironniera subaequalis	18.7	108.9
Hopea hainanensis	18.7	108.9
Licuala fordiana	18.7	108.9
Licuala spinosa	18.7	108.9
Litchi chinensis	18.7	108.9
Lithocarpus amygdalifolius	18.7	108.9
Lithocarpus fenzelianus	18.7	108.9
Livistona saribus	18.7	108.9
Machilus monticola	18.7	108.9
Madhuca hainanensis	18.7	108.9
Mallotus anomalus	18.7	108.9
Mallotus philippensis	18.7	108.9
Microcos paniculata	18.7	108.9
Ormosia balansae	18.7	108.9
Podocarpus imbricatus	18.7	108.9
Podocarpus neriifolius	18.7	108.9
Polyalthia laui	18.7	108.9
Psychotria rubra	18.7	108.9
Pterospermum heterophyllum	18.7	108.9
Rapanea neriifolia	18.7	108.9
Rhododendron hainanense	18.7	108.9
Rhodomyrtus tomentosa	18.7	108.9
Streblus ilicifolius	18.7	108.9
Streblus taxoides	18.7	108.9
Syzygium cumini	18.7	108.9
Terminalia hainanensis	18.7	108.9
Ternstroemia gymnanthera	18.7	108.9
Vatica mangachapoi	18.7	108.9
Adenanthera pavonina	18.7	108.9
Aphanamixis polystachya	18.7	108.9
Aphanamixis polystachya	18.7	108.9
Aphanamixis polystachya	18.7	108.9
Artocarpus nitidus	18.7	108.9
Artocarpus nitidus	18.7	108.9
Artocarpus nitidus	18.7	108.9
Bauhinia acuminata	18.7	108.9
Bauhinia acuminata	18.7	108.9
Burretiodendron hsienmu	18.7	108.9
Burretiodendron hsienmu	18.7	108.9
Burretiodendron hsienmu	18.7	108.9
Calophyllum inophyllum	18.7	108.9
Calophyllum inophyllum	18.7	108.9
Calophyllum inophyllum	18.7	108.9
Castanopsis hainanensis	18.7	108.9
Chukrasia tabularis	18.7	108.9
Chukrasia tabularis	18.7	108.9
Chukrasia tabularis	18.7	108.9
Cinnamomum camphora	18.7	108.9
Cinnamomum camphora	18.7	108.9
Cinnamomum camphora	18.7	108.9
Cryptocarya chinensis	18.7	108.9
Cryptocarya chinensis	18.7	108.9
Cryptocarya chinensis	18.7	108.9
Dillenia turbinata	18.7	108.9
Dimocarpus longan	18.7	108.9
Dimocarpus longan	18.7	108.9
Dolichandrone cauda felina	18.7	108.9
Dracontomelon macrocarpum	18.7	108.9
Dracontomelon macrocarpum	18.7	108.9
Erythrophleum fordii	18.7	108.9
Fraxinus griffithii	18.7	108.9
Garcinia multiflora	18.7	108.9
Garcinia oblongifolia	18.7	108.9
Garcinia oblongifolia	18.7	108.9
Garcinia xanthochymus	18.7	108.9
Garcinia xanthochymus	18.7	108.9
Garcinia xanthochymus	18.7	108.9
Harpullia cupanioides	18.7	108.9
Harpullia cupanioides	18.7	108.9
Harpullia cupanioides	18.7	108.9
Heritiera parvifolia	18.7	108.9
Heritiera parvifolia	18.7	108.9
Heritiera parvifolia	18.7	108.9
Holarrhena antidysenterica	18.7	108.9
Holarrhena antidysenterica	18.7	108.9
Holarrhena antidysenterica	18.7	108.9
Hopea hainanensis	18.7	108.9
Hopea hainanensis	18.7	108.9
Hopea hainanensis	18.7	108.9
Hydnocarpus hainanensis	18.7	108.9
Hydnocarpus hainanensis	18.7	108.9
Hydnocarpus hainanensis	18.7	108.9
Leucaena leucocephala	18.7	108.9
Leucaena leucocephala	18.7	108.9
Leucaena leucocephala	18.7	108.9
Machilus salicina	18.7	108.9
Machilus salicina	18.7	108.9
Machilus salicina	18.7	108.9
Madhuca hainanensis	18.7	108.9
Madhuca hainanensis	18.7	108.9
Madhuca hainanensis	18.7	108.9
Mesua ferrea	18.7	108.9
Michelia mediocris	18.7	108.9
Michelia mediocris	18.7	108.9
Michelia mediocris	18.7	108.9
Ormosia henryi	18.7	108.9
Ormosia pinnata	18.7	108.9
Oroxylum indicum	18.7	108.9
Oroxylum indicum	18.7	108.9
Oroxylum indicum	18.7	108.9
Polyalthia cerasoides	18.7	108.9
Sterculia hainanensis	18.7	108.9
Sterculia hainanensis	18.7	108.9
Sterculia hainanensis	18.7	108.9
Styrax chinensis	18.7	108.9
Styrax chinensis	18.7	108.9
Styrax subnivea	18.7	108.9
Syzygium odoratum	18.7	108.9
Syzygium odoratum	18.7	108.9
Terminalia catappa	18.7	108.9
Terminalia catappa	18.7	108.9
Vatica mangachapoi	18.7	108.9
Vatica mangachapoi	18.7	108.9
Vatica mangachapoi	18.7	108.9
Psychotria rubra	18.7	108.9
Psychotria rubra	18.7	108.9
Psychotria rubra	18.7	108.9
Psychotria rubra	18.7	108.9
Psychotria rubra	18.7	108.9
Melastoma sanguineum	18.7	108.9
Melastoma sanguineum	18.7	108.9
Melastoma sanguineum	18.7	108.9
Melastoma sanguineum	18.7	108.9
Melastoma sanguineum	18.7	108.9
Melastoma malabathricum	18.7	108.9
Melastoma malabathricum	18.7	108.9
Melastoma malabathricum	18.7	108.9
Melastoma malabathricum	18.7	108.9
Melastoma malabathricum	18.7	108.9
Blastus cochinchinensis	18.7	108.9
Blastus cochinchinensis	18.7	108.9
Blastus cochinchinensis	18.7	108.9
Blastus cochinchinensis	18.7	108.9
Blastus cochinchinensis	18.7	108.9
Ixora nienkui	18.7	108.9
Ixora nienkui	18.7	108.9
Ixora nienkui	18.7	108.9
Ixora nienkui	18.7	108.9
Ixora nienkui	18.7	108.9
Melastoma penicillatum	18.7	108.9
Melastoma penicillatum	18.7	108.9
Melastoma penicillatum	18.7	108.9
Melastoma penicillatum	18.7	108.9
Lasianthus trichophlebus	18.7	108.9
Lasianthus trichophlebus	18.7	108.9
Lasianthus trichophlebus	18.7	108.9
Lasianthus trichophlebus	18.7	108.9
Lasianthus trichophlebus	18.7	108.9
Saprosma merrillii	18.7	108.9
Saprosma merrillii	18.7	108.9
Saprosma merrillii	18.7	108.9
Saprosma merrillii	18.7	108.9
Saprosma merrillii	18.7	108.9
Evodia lepta	18.7	108.9
Evodia lepta	18.7	108.9
Evodia lepta	18.7	108.9
Evodia lepta	18.7	108.9
Evodia lepta	18.7	108.9
Lasianthus hirsutus	18.7	108.9
Lasianthus hirsutus	18.7	108.9
Lasianthus hirsutus	18.7	108.9
Lasianthus hirsutus	18.7	108.9
Allomorphia balansae	18.7	108.9
Allomorphia balansae	18.7	108.9
Allomorphia balansae	18.7	108.9
Allomorphia balansae	18.7	108.9
Allomorphia balansae	18.7	108.9
Ardisia densilepidotula	18.7	108.9
Ardisia densilepidotula	18.7	108.9
Ardisia densilepidotula	18.7	108.9
Ardisia densilepidotula	18.7	108.9
Ardisia densilepidotula	18.7	108.9
Lasianthus verrucosus	18.7	108.9
Lasianthus verrucosus	18.7	108.9
Lasianthus verrucosus	18.7	108.9
Lasianthus verrucosus	18.7	108.9
Lasianthus verrucosus	18.7	108.9
Cratoxylon ligustrinum	18.72	108.9
Psychotria asiatica	18.72	108.9
Rhododendron hainanense	18.72	108.9
Rhodomyrtus tomentosa	18.72	108.9
Ternstroemia gymnanthera	18.72	108.9
Alchornea rugosa	18.72	108.9
Koilodepas hainanense	18.72	108.9
Licuala fordiana	18.72	108.9
Licuala spinosa	18.72	108.9
Mallotus anomalus	18.72	108.9
Grewia nervosa	18.72	108.9
Myrsine seguinii	18.72	108.9
Streblus ilicifolius	18.72	108.9
Streblus taxoides	18.72	108.9
Adinandra hainanensis	18.72	108.9
Albizia odoratissima	18.72	108.9
Albizia procera	18.72	108.9
Alseodaphne hainanensis	18.72	108.9
Altingia obovata	18.72	108.9
Amesiodendron chinense	18.72	108.9
Beilschmiedia tungfangensis	18.72	108.9
Canarium album	18.72	108.9
Castanopsis carlesii	18.72	108.9
Castanopsis hystrix	18.72	108.9
Cryptocarya chinensis	18.72	108.9
Quercus tiaoloshanica	18.72	108.9
Dacrydium elatum	18.72	108.9
Dalbergia hainanensis	18.72	108.9
Dalbergia odorifera	18.72	108.9
Dimocarpus longan	18.72	108.9
Engelhardtia roxburghiana	18.72	108.9
Gironniera subaequalis	18.72	108.9
Bombax ceiba	18.72	108.9
Hopea hainanensis	18.72	108.9
Lannea coromandelica	18.72	108.9
Litchi chinensis	18.72	108.9
Lithocarpus amygdalifolius	18.72	108.9
Lithocarpus fenzelianus	18.72	108.9
Livistona saribus	18.72	108.9
Machilus monticola	18.72	108.9
Madhuca hainanensis	18.72	108.9
Mallotus philippinensis	18.72	108.9
Nephelium topengii	18.72	108.9
Ormosia balansae	18.72	108.9
Dacrycarpus imbricatus	18.72	108.9
Podocarpus neriifolius	18.72	108.9
Polyalthia lauii	18.72	108.9
Gordonia axillaris	18.72	108.9
Pterospermum heterophyllum	18.72	108.9
Quercus asymmetrica	18.72	108.9
Syzygium cumini	18.72	108.9
Terminalia nigrovenulosa	18.72	108.9
Vatica mangachapoi	18.72	108.9
Oligostachyum nuspiculum	18.72	108.9
Cephalotaxus mannii	18.85	109.55
Pinus latteri	18.97	109.25
Adinandra hainanensis	19.1	109.83
Aegiceras corniculatum	19.1	109.83
Alphonsea monogyna	19.1	109.83
Alseodaphne hainanensis	19.1	109.83
Altingia obovata	19.1	109.83
Artocarpus tonkinensis	19.1	109.83
Baccaurea ramiflora	19.1	109.83
Beilschmiedia intermedia	19.1	109.83
Bruguiera sexangula	19.1	109.83
Castanopsis formosana	19.1	109.83
Casuarina equisetifolia	19.1	109.83
Ceriops tagal	19.1	109.83
Cratoxylon ligustrinum	19.1	109.83
Cryptocarya chinensis	19.1	109.83
Cryptocarya densiflora	19.1	109.83
Quercus tiaoloshanica	19.1	109.83
Dacrydium elatum	19.1	109.83
Dalbergia odorifera	19.1	109.83
Diospyros hainanensis	19.1	109.83
Diospyros howii	19.1	109.83
Diospyros inflata	19.1	109.83
Dodonaea viscosa	19.1	109.83
Engelhardia roxburghiana	19.1	109.83
Gironniera subaequalis	19.1	109.83
Hevea brasiliensis	19.1	109.83
Hopea hainanensis	19.1	109.83
Illicium ternstroemioides	19.1	109.83
Keteleeria evelyniana	19.1	109.83
Lannea coromandelica	19.1	109.83
Litchi chinensis	19.1	109.83
Lithocarpus cyrtocarpus	19.1	109.83
Lithocarpus handelianus	19.1	109.83
Machilus breviflora	19.1	109.83
Machilus chinensis	19.1	109.83
Mallotus apelta	19.1	109.83
Magnolia balansae	19.1	109.83
Grewia nervosa	19.1	109.83
Oplismenus compositus	19.1	109.83
Pentaphylax euryoides	19.1	109.83
Pinus latteri	19.1	109.83
Polyalthia cerasoides	19.1	109.83
Polyalthia lauii	19.1	109.83
Streblus indicus	19.1	109.83
Psychotria hainanensis	19.1	109.83
Psychotria asiatica	19.1	109.83
Pterospermum heterophyllum	19.1	109.83
Quercus	19.1	109.83
Quercus vestita	19.1	109.83
Rhodomyrtus tomentosa	19.1	109.83
Schima superba	19.1	109.83
Strophanthus divaricatus	19.1	109.83
Symplocos sumuntia	19.1	109.83
Syzygium araiocladum	19.1	109.83
Syzygium hainanense	19.1	109.83
Trema orientalis	19.1	109.83
Vatica mangachapoi	19.1	109.83
Xanthophyllum hainanense	19.1	109.83
Zanthoxylum avicennae	19.1	109.83
Adinandra hainanensis	19.1	109.83
Aegiceras corniculatum	19.1	109.83
Alseodaphne hainanensis	19.1	109.83
Artocarpus tonkinensis	19.1	109.83
Beilschmiedia intermedia	19.1	109.83
Bruguiera sexangula	19.1	109.83
Clerodendrum cyrtophyllum	19.1	109.83
Cratoxylon ligustrinum	19.1	109.83
Cryptocarya chinensis	19.1	109.83
Diospyros hainanensis	19.1	109.83
Diospyros howii	19.1	109.83
Dodonaea viscosa	19.1	109.83
Engelhardtia roxburghiana	19.1	109.83
Hopea hainanensis	19.1	109.83
Illicium ternstroemioides	19.1	109.83
Keteleeria evelyniana	19.1	109.83
Lannea coromandelica	19.1	109.83
Lithocarpus cyrtocarpus	19.1	109.83
Magnolia balansae	19.1	109.83
Pentaphylax euryoides	19.1	109.83
Polyalthia lauii	19.1	109.83
Psychotria hainanensis	19.1	109.83
Psychotria asiatica	19.1	109.83
Pterospermum heterophyllum	19.1	109.83
Quercus	19.1	109.83
Syzygium araiocladum	19.1	109.83
Vatica mangachapoi	19.1	109.83
Vitex negundo	19.1	109.83
Adinandra hainanensis	19.1	109.83
Aegiceras corniculatum	19.1	109.83
Alphonsea monogyna	19.1	109.83
Alseodaphne hainanensis	19.1	109.83
Altingia obovata	19.1	109.83
Aporusa yunnanensis	19.1	109.83
Artocarpus tonkinensis	19.1	109.83
Baccaurea ramiflora	19.1	109.83
Beilschmiedia intermedia	19.1	109.83
Bruguiera sexangula	19.1	109.83
Castanopsis farmosana	19.1	109.83
Casuarina equisetifolia	19.1	109.83
Ceriops tagal	19.1	109.83
Clerodendron cyrtophullum	19.1	109.83
Cratoxylon ligustrinum	19.1	109.83
Cryptocarya chinensis	19.1	109.83
Cryptocarya densiflora	19.1	109.83
Cyclobalanopsis tiaoloshanica	19.1	109.83
Dacrydium pierrei	19.1	109.83
Dalbergia odorifera	19.1	109.83
Diospyros hainanensis	19.1	109.83
Diospyros howii	19.1	109.83
Diospyros inflata	19.1	109.83
Dodonaea viscosa	19.1	109.83
Engelhardtia chrysolepis（E. roxburghiana)	19.1	109.83
Gironniera subaequalis	19.1	109.83
Hevea brasiliensis	19.1	109.83
Hopea hainanensis	19.1	109.83
Illicium ternstroemioides	19.1	109.83
Keteleeria hainanensis	19.1	109.83
Lannea grandis	19.1	109.83
Litchi chinensis	19.1	109.83
Lithocarpus cyrtocarpa	19.1	109.83
Lithocarpus handeliands	19.1	109.83
Machilus breviftora	19.1	109.83
Machilus chinensis	19.1	109.83
Mallotus apelta	19.1	109.83
Michelia balansae	19.1	109.83
Microcos paniculata	19.1	109.83
Pentaphylax euryoides	19.1	109.83
Phyllanthus emblica	19.1	109.83
Phyllanthus reticulatus	19.1	109.83
Pinus latteri	19.1	109.83
Polyalthia cerasoides	19.1	109.83
Polyalthia laui	19.1	109.83
Pseudostreblus indica	19.1	109.83
Psychotria rubra	19.1	109.83
Pterospermum heterophyllum	19.1	109.83
Quercus sp.	19.1	109.83
Quercus vestita	19.1	109.83
Rhodomyrtus tomentosa	19.1	109.83
Schima superba	19.1	109.83
Strophanthus divaricatus	19.1	109.83
Symplocos sumuntia	19.1	109.83
Syzygium araiocladum	19.1	109.83
Syzygium hainanense	19.1	109.83
Trema orientalis	19.1	109.83
Vatica mangachapoi	19.1	109.83
Vitex negundo	19.1	109.83
Xanthophyllum hainanennse	19.1	109.83
Zanthoxylum avicennae	19.1	109.83
Hevea brasiliensis	19.1	110.3
Cryptocarya chinensis	19.11	109.83
Adinandra hainanensis	19.11	109.83
Aegiceras corniculatum	19.11	109.83
Alphonsea monogyna	19.11	109.83
Alseodaphne hainanensis	19.11	109.83
Altingia obovata	19.11	109.83
Aporusa yunnanensis	19.11	109.83
Artocarpus tonkinensis	19.11	109.83
Baccaurea ramiflora	19.11	109.83
Beilschmiedia intermedia	19.11	109.83
Bruguiera sexangula	19.11	109.83
Casuarina equisetifolia	19.11	109.83
Ceriops tagal	19.11	109.83
Cryptocarya chinensis	19.11	109.83
Cryptocarya densiflora	19.11	109.83
Dalbergia odorifera	19.11	109.83
Diospyros hainanensis	19.11	109.83
Diospyros howii	19.11	109.83
Diospyros inflata	19.11	109.83
Dodonaea viscosa	19.11	109.83
Gironniera subaequalis	19.11	109.83
Hevea brasiliensis	19.11	109.83
Hopea hainanensis	19.11	109.83
Illicium ternstroemioides	19.11	109.83
Keteleeria hainanensis	19.11	109.83
Litchi chinensis	19.11	109.83
Lithocarpus handelianus	19.11	109.83
Machilus chinensis	19.11	109.83
Mallotus apelta	19.11	109.83
Michelia balansae	19.11	109.83
Microcos paniculata	19.11	109.83
Pentaphylax euryoides	19.11	109.83
Pinus latteri	19.11	109.83
Polyalthia cerasoides	19.11	109.83
Polyalthia laui	19.11	109.83
Psychotria hainanensis	19.11	109.83
Psychotria rubra	19.11	109.83
Pterospermum heterophyllum	19.11	109.83
Quercus vestita	19.11	109.83
Rhodomyrtus tomentosa	19.11	109.83
Schima superba	19.11	109.83
Strophanthus divaricatus	19.11	109.83
Symplocos sumuntia	19.11	109.83
Syzygium araiocladum	19.11	109.83
Syzygium hainanense	19.11	109.83
Trema orientalis	19.11	109.83
Vatica mangachapoi	19.11	109.83
Vitex negundo	19.11	109.83
Xanthophyllum hainanense	19.11	109.83
Zanthoxylum avicennae	19.11	109.83
Adinandra hainanensis	19.1667	110.383
Aegiceras corniculatum	19.1667	110.383
Alphonsea monogyna	19.1667	110.383
Alseodaphne hainanensis	19.1667	110.383
Altingia obovata	19.1667	110.383
Artocarpus tonkinensis	19.1667	110.383
Baccaurea ramiflora	19.1667	110.383
Beilschmiedia intermedia	19.1667	110.383
Bruguiera sexangula	19.1667	110.383
Castanopsis formosana	19.1667	110.383
Casuarina equisetifolia	19.1667	110.383
Ceriops tagal	19.1667	110.383
Cratoxylum cochinchinense	19.1667	110.383
Cryptocarya chinensis	19.1667	110.383
Cryptocarya densiflora	19.1667	110.383
Quercus tiaoloshanica	19.1667	110.383
Dacrydium elatum	19.1667	110.383
Dalbergia odorifera	19.1667	110.383
Diospyros hainanensis	19.1667	110.383
Diospyros howii	19.1667	110.383
Diospyros inflata	19.1667	110.383
Dodonaea viscosa	19.1667	110.383
Engelhardtia roxburghiana	19.1667	110.383
Gironniera subaequalis	19.1667	110.383
Hevea brasiliensis	19.1667	110.383
Hopea hainanensis	19.1667	110.383
Illicium ternstroemioides	19.1667	110.383
Keteleeria evelyniana	19.1667	110.383
Lannea coromandelica	19.1667	110.383
Litchi chinensis	19.1667	110.383
Lithocarpus cyrtocarpus	19.1667	110.383
Lithocarpus handelianus	19.1667	110.383
Machilus breviflora	19.1667	110.383
Machilus chinensis	19.1667	110.383
Mallotus apelta	19.1667	110.383
Magnolia balansae	19.1667	110.383
Grewia nervosa	19.1667	110.383
Oplismenus compositus	19.1667	110.383
Pentaphylax euryoides	19.1667	110.383
Pinus latteri	19.1667	110.383
Polyalthia cerasoides	19.1667	110.383
Polyalthia lauii	19.1667	110.383
Streblus indicus	19.1667	110.383
Psychotria hainanensis	19.1667	110.383
Psychotria asiatica	19.1667	110.383
Pterospermum heterophyllum	19.1667	110.383
Quercus	19.1667	110.383
Quercus vestita	19.1667	110.383
Rhodomyrtus tomentosa	19.1667	110.383
Schima superba	19.1667	110.383
Strophanthus divaricatus	19.1667	110.383
Symplocos sumuntia	19.1667	110.383
Syzygium araiocladum	19.1667	110.383
Syzygium hainanense	19.1667	110.383
Trema orientalis	19.1667	110.383
Vatica mangachapoi	19.1667	110.383
Xanthophyllum hainanense	19.1667	110.383
Zanthoxylum avicennae	19.1667	110.383
Aegiceras corniculatum	19.61	110.84
Bruguiera sexangula	19.61	110.84
Lumnitzera racemosa	19.61	110.84
Sonneratia alba	19.61	110.84
Sonneratia caseolaris	19.61	110.84
Xylocarpus granatum	19.61	110.84
Acanthus ilicifolius	19.7	110.733
Aegiceras corniculatum	19.7	110.733
Avicennia marina	19.7	110.733
Ceriops tagal	19.7	110.733
Clerodendrum inerme	19.7	110.733
Excoecaria agallocha	19.7	110.733
Lumnitzera racemosa	19.7	110.733
Pemphis acidula	19.7	110.733
Rhizophora apiculata	19.7	110.733
Scyphiphora hydrophyllacea	19.7	110.733
Sonneratia alba	19.7	110.733
Sonneratia caseolaris	19.7	110.733
Thespesia populnea	19.7	110.733
Xylocarpus granatum	19.7	110.733
Aegiceras corniculatum	19.85	110.4
Bruguiera sexangula	19.85	110.4
Ceriops tagal	19.85	110.4
Aegiceras corniculatum	20.33	110.17
Camellia oleifera	20.33	110.17
Melastoma dodecandrum	20.33	110.17
Rhizophora apiculata	20.33	110.17
Rhodomyrtus tomentosa	20.33	110.17
Camellia oleifera	20.33	110.17
Rhizophora apiculata	20.33	110.17
Aegiceras corniculatum	20.33	110.17
Camellia oleifera	20.33	110.17
Rhizophora apiculata	20.33	110.17
Rhodomyrtus tomentosa	20.33	110.17
Aegiceras corniculatum	20.33	110.17
Camellia oleifera	20.33	110.17
Rhizophora apiculata	20.33	110.17
Rhodomyrtus tomentosa	20.33	110.17
Aegiceras corniculatum	20.55	110.283
Camellia oleifera	20.55	110.283
Melastoma dodecandrum	20.55	110.283
Rhizophora apiculata	20.55	110.283
Rhodomyrtus tomentosa	20.55	110.283
Vitex trifolia subsp. litoralis	21.03	109.08
Vitex trifolia var. simplicifolia	21.03	109.08
Vitex trifolia subsp. litoralis	21.05	109.1
Vitex trifolia	21.05	109.133
Suaeda australis	21.22	110.4
Suaeda australis	21.22	110.4
Suaeda australis	21.22	110.4
Suaeda australis	21.22	110.4
Suaeda australis	21.3667	110.667
Anisoptera costata	21.41	101.25
Dipterocarpus alatus	21.41	101.25
Dipterocarpus intricatus	21.41	101.25
Dipterocarpus retusus	21.41	101.25
Dipterocarpus tuberculatus	21.41	101.25
Dipterocarpus turbinatus	21.41	101.25
Hopea chinensis	21.41	101.25
Hopea hainanensis	21.41	101.25
Hopea chinensis	21.41	101.25
Hopea chinensis	21.41	101.25
Parashorea chinensis	21.41	101.25
Shorea assamica	21.41	101.25
Shorea robusta	21.41	101.25
Shorea	21.41	101.25
Vatica guangxiensis	21.41	101.25
Vatica mangachapoi	21.41	101.25
Vatica guangxiensis	21.41	101.25
Avicennia marina	21.4333	109.233
Avicennia marina	21.4333	109.233
Aegiceras corniculatum	21.4667	109.717
Avicennia marina	21.4667	109.717
Kandelia candel	21.4667	109.717
Rhizophora stylosa	21.4667	109.717
Rhizophora stylosa	21.4667	109.717
Aegiceras corniculatum	21.48	109.75
Avicennia marina	21.48	109.75
Cerbera manghas	21.48	109.75
Excoecaria agallocha	21.48	109.75
Kandelia candel	21.48	109.75
Lumnitzera racemosa	21.48	109.75
Pongamia pinnata	21.48	109.75
Rhizophora stylosa	21.48	109.75
Thespesia populnea	21.48	109.75
Alangium chinense	21.49	100.26
Alseodaphne petiolaris	21.49	100.26
Cryptocarya densiflora	21.49	100.26
Elaeocarpus sylvestris	21.49	100.26
Engelhardtia roxburghiana	21.49	100.26
Hovenia acerba	21.49	100.26
Michelia floribunda	21.49	100.26
Schima superba	21.49	100.26
Toxicodendron succedaneum	21.49	100.26
Alangium chinense	21.5	100.4
Alseodaphne petiolaris	21.5	100.4
Cryptocarya densiflora	21.5	100.4
Elaeocarpus sylvestris	21.5	100.4
Engelhardtia roxburghiana	21.5	100.4
Hovenia acerba	21.5	100.4
Schima superba	21.5	100.4
Toxicodendron succedaneum	21.5	100.4
Rhizophora stylosa	21.5	109.7
Avicennia marina	21.5333	109.733
Rhizophora stylosa	21.5333	109.733
Avicennia marina	21.5333	109.667
Aegiceras corniculatum	21.5708	108.142
Avicennia marina	21.5708	108.142
Kandelia candel	21.5708	108.142
Rhizophora stylosa	21.5833	110.283
Bruguiera sexangula	21.62	109.21
Ceriops tagal	21.62	109.21
Excoecaria agallocha	21.62	109.21
Lumnitzera racemosa	21.62	109.21
Rhizophora mucronata	21.62	109.21
Rhodomyrtus tomentosa	21.62	109.21
Suaeda australis	21.62	109.21
Bruguiera sexangula	21.62	109.21
Bruguiera sexangula	21.62	109.21
Excoecaria agallocha	21.62	109.21
Lumnitzera racemosa	21.62	109.21
Bruguiera gymnorrhiza	21.62	109.21
Bruguiera gymnorrhiza	21.62	109.21
Ceriops tagal	21.62	109.21
Excoecaria agallocha	21.62	109.21
Lumnitzera racemosa	21.62	109.21
Rhizophora mucronata	21.62	109.21
Rhodomyrtus tomentosa	21.62	109.21
Suaeda australis	21.62	109.21
Bruguiera gymnorrhiza	21.62	109.21
Bruguiera gymnorrhiza	21.62	109.21
Ceriops tagal	21.62	109.21
Excoecaria agallocha	21.62	109.21
Lumnitzera racemosa	21.62	109.21
Rhizophora mucronata	21.62	109.21
Rhodomyrtus tomentosa	21.62	109.21
Suaeda australis	21.62	109.21
Aegiceras corniculatum	21.66	108.53
Avicennia marina	21.66	108.53
Excoecaria agallocha	21.66	108.53
Kandelia candel	21.66	108.53
Rhizophora stylosa	21.66	108.53
Cycas szechuanensis	21.6833	101.417
Cycas micholitzii	21.6833	101.417
Cycas diannanensis	21.6833	101.417
Cycas siamensis	21.6833	101.417
Cycas siamensis	21.6833	101.417
Cycas sexseminifera	21.6833	101.417
Zamia furfuracea	21.6833	101.417
Zamia fischeri	21.6833	101.417
Encephalartos cupidus	21.6833	101.417
Encephalartos hildebrandtii	21.6833	101.417
Encephalartos gratus	21.6833	101.417
Baeckea frutescens	21.72	110.89
Camellia oleifera	21.72	110.89
Camellia gigantocarpa	21.72	110.89
Hevea brasiliensis	21.72	110.89
Melastoma malabathricum	21.72	110.89
Melastoma dodecandrum	21.72	110.89
Pinus massoniana	21.72	110.89
Rhaphiolepis indica	21.72	110.89
Rhodomyrtus tomentosa	21.72	110.89
Baeckea frutescens	21.72	110.89
Baeckea frutescens	21.72	110.89
Camellia oleifera	21.72	110.89
Camellia gigantocarpa	21.72	110.89
Melastoma malabathricum	21.72	110.89
Melastoma malabathricum	21.72	110.89
Melastoma malabathricum	21.72	110.89
Melastoma malabathricum	21.72	110.89
Rhodomyrtus tomentosa	21.72	110.89
Rhodomyrtus tomentosa	21.72	110.89
Rhodomyrtus tomentosa	21.72	110.89
Rhodomyrtus tomentosa	21.72	110.89
Rhodomyrtus tomentosa	21.72	110.89
Melastoma malabathricum	21.72	110.89
Melastoma malabathricum	21.72	110.89
Rhodomyrtus tomentosa	21.72	110.89
Rhodomyrtus tomentosa	21.72	110.89
Melastoma dodecandrum	21.72	110.89
Aporusa chinensis	21.72	110.89
Baeckea frutescens	21.72	110.89
Baeckea frutescens	21.72	110.89
Camellia drupifera	21.72	110.89
Camellia gigantocarpa	21.72	110.89
Hevea brasiliensis	21.72	110.89
Melastoma candidum	21.72	110.89
Melastoma candidum	21.72	110.89
Melastoma candidum	21.72	110.89
Melastoma candidum	21.72	110.89
Pinus massoniana	21.72	110.89
Rhaphiolepis indica	21.72	110.89
Rhodomyrtus tomentosa	21.72	110.89
Rhodomyrtus tomentosa	21.72	110.89
Rhodomyrtus tomentosa	21.72	110.89
Rhodomyrtus tomentosa	21.72	110.89
Rhodomyrtus tomentosa	21.72	110.89
Baeckea frutescens	21.72	110.89
Baeckea frutescens	21.72	110.89
Camellia drupifera	21.72	110.89
Camellia gigantocarpa	21.72	110.89
Melastoma candidum	21.72	110.89
Melastoma candidum	21.72	110.89
Melastoma candidum	21.72	110.89
Melastoma candidum	21.72	110.89
Melastoma dodecandrum	21.72	110.89
Melastoma dodecandrum	21.72	110.89
Pinus massoniana	21.72	110.89
Rhaphiolepis indica	21.72	110.89
Rhodomyrtus tomentosa	21.72	110.89
Rhodomyrtus tomentosa	21.72	110.89
Rhodomyrtus tomentosa	21.72	110.89
Rhodomyrtus tomentosa	21.72	110.89
Rhodomyrtus tomentosa	21.72	110.89
Aphania rubra	21.85	100.9
Baccaurea ramiflora	21.85	100.9
Barringtonia macrostachya	21.85	100.9
Castanopsis indica	21.85	100.9
Leea crispa	21.85	100.9
Litsea panamonja	21.85	100.9
Mayodendron igneum	21.85	100.9
Shorea chinensis	21.85	100.9
Syzygium latilimbum	21.85	100.9
Ventilago calyculata	21.85	100.9
Ziziphus attopensis	21.85	100.9
Bruguiera sexangula	22.0333	109.35
Ceriops tagal	22.0333	109.35
Excoecaria agallocha	22.0333	109.35
Lumnitzera racemosa	22.0333	109.35
Rhizophora mucronata	22.0333	109.35
Rhodomyrtus tomentosa	22.0333	109.35
Suaeda australis	22.0333	109.35
Aglaia rimosa	22.0603	120.853
Bischofia javanica	22.0603	120.853
Dysoxylum hongkongense	22.0603	120.853
Ficus benjamina	22.0603	120.853
Dendrocnide meyeniana	22.0603	120.853
Schefflera heptaphylla	22.0603	120.853
Drypetes indica	22.0603	120.853
Psychotria asiatica	22.0603	120.853
Helicia formosana	22.0603	120.853
Helicia rengetiensis	22.0603	120.853
Turpinia ternata	22.0603	120.853
Ilex cochinchinensis	22.0603	120.853
Beilschmiedia erythrophloia	22.0603	120.853
Castanopsis faberi	22.0603	120.853
Aucuba chinensis	22.0603	120.853
Quercus championii	22.0603	120.853
Quercus longinux	22.0603	120.853
Ilex triflora var. kanehirai	22.0603	120.853
Osmanthus marginatus	22.0603	120.853
Syzygium euphlebium	22.0603	120.853
Baeckea frutescens	22.2	111.483
Camellia oleifera	22.2	111.483
Camellia gigantocarpa	22.2	111.483
Hevea brasiliensis	22.2	111.483
Melastoma malabathricum	22.2	111.483
Melastoma dodecandrum	22.2	111.483
Pinus massoniana	22.2	111.483
Rhaphiolepis indica	22.2	111.483
Rhodomyrtus tomentosa	22.2	111.483
Rhodomyrtus tomentosa	22.42	108.39
Albizia chinensis	22.5	107
Hevea brasiliensis	22.5	107
Rhodomyrtus tomentosa	22.5	107
Hevea brasiliensis	22.5	107
Hevea brasiliensis	22.5	107
Hevea brasiliensis	22.5	107
Albizzia chinensis	22.5	107
Hevea brasiliensis	22.5	107
Hevea brasiliensis	22.5	107
Rhodomyrtus tomentosa	22.5	107
Albizia julibrissin	22.5	107
Hevea brasiliensis	22.5	107
Hevea brasiliensis	22.5	107
Rhodomyrtus tomentosa	22.5	107
Aegiceras corniculatum	22.52	114
Aegiceras corniculatum	22.52	114
Kandelia candel	22.52	114
Kandelia candel	22.52	114
Kandelia candel	22.53	114.05
Sonneratia caseolaris	22.53	114.05
Kandelia candel	22.5333	114.05
Sonneratia caseolaris	22.5333	114.05
Aegiceras corniculatum	22.5333	114.083
Avicennia marina	22.5333	114.083
Kandelia candel	22.5333	114.083
Cycas szechuanensis	22.5667	114.167
Cycas siamensis	22.5667	114.167
Cycas thouarsii	22.5667	114.167
Cycas debaoensis	22.5667	114.167
Cycas szechuanensis	22.5667	114.167
Cycas elongata	22.5667	114.167
Zamia vazquezii	22.5667	114.167
Zamia amblyphyllidia	22.5667	114.167
Zamia furfuracea	22.5667	114.167
Zamia verschaffeltii	22.5667	114.167
Zamia pumila	22.5667	114.167
Zamia floridana	22.5667	114.167
Dioon mejiae	22.5667	114.167
Dioon edule	22.5667	114.167
Dioon spinulosum	22.5667	114.167
Encephalartos ferox	22.5667	114.167
Encephalartos gratus	22.5667	114.167
Macrozamia lucida	22.5667	114.167
Macrozamia moorei	22.5667	114.167
Macrozamia communis	22.5667	114.167
Lepidozamia hopei	22.5667	114.167
Lepidozamia peroffskyana	22.5667	114.167
Ceratozamia mexicana	22.5667	114.167
Bowenia spectabilis	22.5667	114.167
Bowenia serrulata	22.5667	114.167
Stangeria eriopus	22.5667	114.167
Pinus elliottii	22.68	112.9
Schima superba	22.68	112.9
Aegiceras corniculatum	22.7667	113.733
Illicium verum	22.82	108.35
Illicium verum	22.82	108.35
Illicium verum	22.82	108.35
Albizia chinensis	22.8333	107
Hevea brasiliensis	22.8333	107
Rhodomyrtus tomentosa	22.8333	107
Acmena acuminatissima	23.1667	112.533
Acronychia pedunculata	23.1667	112.533
Aporusa yunnanensis	23.1667	112.533
Ardisia punctata	23.1667	112.533
Ardisia quinquegona	23.1667	112.533
Blastus cochinchinensis	23.1667	112.533
Bridelia monoica	23.1667	112.533
Canarium album	23.1667	112.533
Caryota ochlandra	23.1667	112.533
Castanea henryi	23.1667	112.533
Castanopsis fissa	23.1667	112.533
Craibiodendron scleranthum	23.1667	112.533
Cryptocarya chinensis	23.1667	112.533
Cryptocarya concinna	23.1667	112.533
Desmos chinensis	23.1667	112.533
Dimocarpus longan	23.1667	112.533
Euphorbia milii	23.1667	112.533
Ficus fistulosa	23.1667	112.533
Ficus fulva	23.1667	112.533
Ficus microcarpa	23.1667	112.533
Ficus variegata	23.1667	112.533
Fissistigma glaucescens	23.1667	112.533
Garcinia oblongifolia	23.1667	112.533
Gironniera subaequalis	23.1667	112.533
Lindera chunii	23.1667	112.533
Machilus breviflora	23.1667	112.533
Maesa salicifolia	23.1667	112.533
Mallotus paniculatus	23.1667	112.533
Memecylon ligustrifolium	23.1667	112.533
Michelia macclurei	23.1667	112.533
Pithecellobium lucidum	23.1667	112.533
Psychotria rubra	23.1667	112.533
Randia canthioides	23.1667	112.533
Rapanea neriifolia	23.1667	112.533
Sarcosperma laurinum	23.1667	112.533
Schefflera octophylla	23.1667	112.533
Schima superba	23.1667	112.533
Sterculia lanceolata	23.1667	112.533
Syzygium jambos	23.1667	112.533
Uvaria microcarpa	23.1667	112.533
Mallotus paniculatus	23.1667	112.533
Caryota maxima	23.1667	112.533
Ficus fistulosa	23.1667	112.533
Archidendron lucidum	23.1667	112.533
Dimocarpus longan	23.1667	112.533
Ficus microcarpa	23.1667	112.533
Ficus fulva	23.1667	112.533
Sterculia lanceolata	23.1667	112.533
Desmos chinensis	23.1667	112.533
Fissistigma glaucescens	23.1667	112.533
Cleistanthus monoicus	23.1667	112.533
Schefflera heptaphylla	23.1667	112.533
Euphorbia milii	23.1667	112.533
Ficus variegata	23.1667	112.533
Acronychia pedunculata	23.1667	112.533
Gironniera subaequalis	23.1667	112.533
Uvaria littoralis	23.1667	112.533
Castanea henryi	23.1667	112.533
Syzygium jambos	23.1667	112.533
Sarcosperma laurinum	23.1667	112.533
Blastus cochinchinensis	23.1667	112.533
Syzygium acuminatissimum	23.1667	112.533
Garcinia oblongifolia	23.1667	112.533
Lindera chunii	23.1667	112.533
Maesa salicifolia	23.1667	112.533
Magnolia macclurei	23.1667	112.533
Canarium album	23.1667	112.533
Ardisia quinquegona	23.1667	112.533
Cryptocarya chinensis	23.1667	112.533
Psychotria asiatica	23.1667	112.533
Machilus breviflora	23.1667	112.533
Castanopsis fissa	23.1667	112.533
Aidia canthioides	23.1667	112.533
Myrsine seguinii	23.1667	112.533
Ardisia cymosa	23.1667	112.533
Cryptocarya concinna	23.1667	112.533
Schima superba	23.1667	112.533
Craibiodendron scleranthum	23.1667	112.533
Memecylon ligustrifolium	23.1667	112.533
Mallotus paniculatus	23.1667	112.533
Caryota maxima	23.1667	112.533
Ficus fistulosa	23.1667	112.533
Archidendron lucidum	23.1667	112.533
Dimocarpus longan	23.1667	112.533
Ficus microcarpa	23.1667	112.533
Ficus fulva	23.1667	112.533
Sterculia lanceolata	23.1667	112.533
Desmos chinensis	23.1667	112.533
Fissistigma glaucescens	23.1667	112.533
Cleistanthus monoicus	23.1667	112.533
Schefflera heptaphylla	23.1667	112.533
Euphorbia milii	23.1667	112.533
Ficus variegata	23.1667	112.533
Acronychia pedunculata	23.1667	112.533
Gironniera subaequalis	23.1667	112.533
Uvaria littoralis	23.1667	112.533
Castanea henryi	23.1667	112.533
Syzygium jambos	23.1667	112.533
Sarcosperma laurinum	23.1667	112.533
Blastus cochinchinensis	23.1667	112.533
Syzygium acuminatissimum	23.1667	112.533
Garcinia oblongifolia	23.1667	112.533
Lindera chunii	23.1667	112.533
Maesa salicifolia	23.1667	112.533
Magnolia macclurei	23.1667	112.533
Canarium album	23.1667	112.533
Ardisia quinquegona	23.1667	112.533
Cryptocarya chinensis	23.1667	112.533
Psychotria asiatica	23.1667	112.533
Machilus breviflora	23.1667	112.533
Castanopsis fissa	23.1667	112.533
Aidia canthioides	23.1667	112.533
Myrsine seguinii	23.1667	112.533
Ardisia cymosa	23.1667	112.533
Cryptocarya concinna	23.1667	112.533
Schima superba	23.1667	112.533
Craibiodendron scleranthum	23.1667	112.533
Memecylon ligustrifolium	23.1667	112.533
Acmena acuminatissima	23.17	112.55
Acmena acuminatissima	23.17	112.55
Acmena acuminatissima	23.17	112.55
Aporusa yunnanensis	23.17	112.55
Aporusa yunnanensis	23.17	112.55
Ardisia quinquegona	23.17	112.55
Blastus cochinchinensis	23.17	112.55
Calophyllum membranaceum	23.17	112.55
Castanopsis chinensis	23.17	112.55
Chloranthus spicatus	23.17	112.55
Cryptocarya chinensis	23.17	112.55
Cryptocarya chinensis	23.17	112.55
Cryptocarya concinna	23.17	112.55
Cryptocarya concinna	23.17	112.55
Cryptocarya concinna	23.17	112.55
Cryptocarya concinna	23.17	112.55
Desmos chinensis	23.17	112.55
Engelhardtia roxburghiana	23.17	112.55
Engelhardtia roxburghiana	23.17	112.55
Fissistigma glaucescens	23.17	112.55
Gironniera subaequalis	23.17	112.55
Lindera chunii	23.17	112.55
Macaranga sampsonii	23.17	112.55
Machilus chinensis	23.17	112.55
Machilus chinensis	23.17	112.55
Machilus chinensis	23.17	112.55
Pinus massoniana	23.17	112.55
Psychotria rubra	23.17	112.55
Randia canthioides	23.17	112.55
Randia canthioides	23.17	112.55
Schima superba	23.17	112.55
Schima superba	23.17	112.55
Syzygium rehderianum	23.17	112.55
Syzygium rehderianum	23.17	112.55
Xanthophyllum hainanense	23.17	112.55
Castanopsis hystrix	23.17	113.3
Cunninghamia lanceolata	23.17	113.3
Pinus caribaea	23.17	113.3
Schima superba	23.17	113.3
Trema tomentosa	23.17	112.55
Trema tomentosa	23.17	112.55
Trema tomentosa	23.17	112.55
Trema tomentosa	23.17	112.55
Trema tomentosa	23.17	112.55
Maesa perlarius	23.17	112.55
Maesa perlarius	23.17	112.55
Maesa perlarius	23.17	112.55
Maesa perlarius	23.17	112.55
Maesa perlarius	23.17	112.55
Glochidion eriocarpum	23.17	112.55
Glochidion eriocarpum	23.17	112.55
Glochidion eriocarpum	23.17	112.55
Glochidion eriocarpum	23.17	112.55
Glochidion eriocarpum	23.17	112.55
Evodia lepta	23.17	112.55
Evodia lepta	23.17	112.55
Evodia lepta	23.17	112.55
Evodia lepta	23.17	112.55
Evodia lepta	23.17	112.55
Litsea cubeba	23.17	112.55
Litsea cubeba	23.17	112.55
Litsea cubeba	23.17	112.55
Litsea cubeba	23.17	112.55
Litsea cubeba	23.17	112.55
Melastoma malabathricum	23.17	112.55
Melastoma malabathricum	23.17	112.55
Melastoma malabathricum	23.17	112.55
Melastoma malabathricum	23.17	112.55
Melastoma malabathricum	23.17	112.55
Ficus variolosa	23.17	112.55
Ficus variolosa	23.17	112.55
Ficus variolosa	23.17	112.55
Ficus variolosa	23.17	112.55
Ficus variolosa	23.17	112.55
Rhodomyrtus tomentosa	23.17	112.55
Rhodomyrtus tomentosa	23.17	112.55
Rhodomyrtus tomentosa	23.17	112.55
Rhodomyrtus tomentosa	23.17	112.55
Rhodomyrtus tomentosa	23.17	112.55
Alchornea trewioides	23.17	112.55
Alchornea trewioides	23.17	112.55
Alchornea trewioides	23.17	112.55
Alchornea trewioides	23.17	112.55
Alchornea trewioides	23.17	112.55
Syzygium acuminatissimum	23.1704	112.537
Acronychia pedunculata	23.1704	112.537
Ardisia hanceana	23.1704	112.537
Ardisia quinquegona var. salicifolia	23.1704	112.537
Ardisia cymosa	23.1704	112.537
Blastus cochinchinensis	23.1704	112.537
Canarium album	23.1704	112.537
Caryota maxima	23.1704	112.537
Castanopsis chinensis	23.1704	112.537
Castanopsis fissa	23.1704	112.537
Cryptocarya chinensis	23.1704	112.537
Cryptocarya concinna	23.1704	112.537
Dasymaschalon rostratum	23.1704	112.537
Diospyros eriantha	23.1704	112.537
Erythrophleum fordii	23.1704	112.537
Ficus virens	23.1704	112.537
Fissistigma glaucescens	23.1704	112.537
Garcinia oblongifolia	23.1704	112.537
Gironniera subaequalis	23.1704	112.537
Ixora chinensis	23.1704	112.537
Lindera chunii	23.1704	112.537
Machilus chinensis	23.1704	112.537
Melastoma sanguineum	23.1704	112.537
Meliosma cuneifolia	23.1704	112.537
Memecylon ligustrifolium	23.1704	112.537
Microdesmis caseariifolia	23.1704	112.537
Ormosia glaberrima	23.1704	112.537
Picrasma chinensis	23.1704	112.537
Aidia cochinchinensis	23.1704	112.537
Sarcandra glabra	23.1704	112.537
Sarcosperma arboreum	23.1704	112.537
Schima superba	23.1704	112.537
Sterculia lanceolata	23.1704	112.537
Syzygium acuminatissimum	23.1704	112.537
Acronychia pedunculata	23.1704	112.537
Ardisia hanceana	23.1704	112.537
Ardisia quinquegona var. salicifolia	23.1704	112.537
Ardisia cymosa	23.1704	112.537
Blastus cochinchinensis	23.1704	112.537
Canarium album	23.1704	112.537
Caryota maxima	23.1704	112.537
Castanopsis chinensis	23.1704	112.537
Castanopsis fissa	23.1704	112.537
Cryptocarya chinensis	23.1704	112.537
Cryptocarya concinna	23.1704	112.537
Dasymaschalon rostratum	23.1704	112.537
Diospyros eriantha	23.1704	112.537
Erythrophleum fordii	23.1704	112.537
Ficus virens	23.1704	112.537
Fissistigma glaucescens	23.1704	112.537
Garcinia oblongifolia	23.1704	112.537
Gironniera subaequalis	23.1704	112.537
Ixora chinensis	23.1704	112.537
Lindera chunii	23.1704	112.537
Machilus chinensis	23.1704	112.537
Melastoma sanguineum	23.1704	112.537
Meliosma cuneifolia	23.1704	112.537
Memecylon ligustrifolium	23.1704	112.537
Microdesmis caseariifolia	23.1704	112.537
Ormosia glaberrima	23.1704	112.537
Picrasma chinensis	23.1704	112.537
Aidia cochinchinensis	23.1704	112.537
Sarcandra glabra	23.1704	112.537
Sarcosperma arboreum	23.1704	112.537
Schima superba	23.1704	112.537
Sterculia lanceolata	23.1704	112.537
Syzygium acuminatissimum	23.175	112.572
Acronychia pedunculata	23.175	112.572
Aidia canthioides	23.175	112.572
Ardisia quinquegona	23.175	112.572
Artocarpus styracifolius	23.175	112.572
Blastus cochinchinensis	23.175	112.572
Bridelia insulana	23.175	112.572
Canarium album	23.175	112.572
Caryota maxima	23.175	112.572
Castanopsis chinensis	23.175	112.572
Chrysophyllum roxburghii	23.175	112.572
Craibiodendron scleranthum var. kwangtungense	23.175	112.572
Cryptocarya chinensis	23.175	112.572
Cryptocarya concinna	23.175	112.572
Diospyros eriantha	23.175	112.572
Engelhardtia roxburghiana	23.175	112.572
Evodia lepta	23.175	112.572
Ficus esquiroliana	23.175	112.572
Garcinia oblongifolia	23.175	112.572
Gironniera subaequalis	23.175	112.572
Glochidion eriocarpum	23.175	112.572
Homalium cochinchinense	23.175	112.572
Ilex cochinchinensis	23.175	112.572
Lasianthus chinensis	23.175	112.572
Lindera chunii	23.175	112.572
Macaranga sampsonii	23.175	112.572
Machilus chinensis	23.175	112.572
Mallotus paniculatus	23.175	112.572
Melastoma sanguineum	23.175	112.572
Microdesmis caseariifolia	23.175	112.572
Mischocarpus pentapetalus	23.175	112.572
Neolitsea cambodiana	23.175	112.572
Nephelium chryseum	23.175	112.572
Ormosia glaberrima	23.175	112.572
Archidendron lucidum	23.175	112.572
Psychotria asiatica	23.175	112.572
Pterospermum lanceifolium	23.175	112.572
Prunus arborea var. montana	23.175	112.572
Sarcosperma laurinum	23.175	112.572
Schefflera heptaphylla	23.175	112.572
Schima superba	23.175	112.572
Sterculia lanceolata	23.175	112.572
Symplocos lancifolia	23.175	112.572
Syzygium levinei	23.175	112.572
Syzygium rehderianum	23.175	112.572
Tarenna mollissima	23.175	112.572
Alsophila podophylla	23.1833	112.567
Castanea henryi	23.2	112.5
Aporusa yunnanensis	23.2	112.5
Castanea henryi	23.2	112.5
Cryptocarya chinensis	23.2	112.5
Cryptocarya chinensis	23.2	112.5
Cryptocarya chinensis	23.2	112.5
Mallotus paniculatus	23.2	112.5
Mallotus paniculatus	23.2	112.5
Mallotus paniculatus	23.2	112.5
Ficus variegata	23.2	112.5
Ficus fistulosa	23.2	112.5
Schefflera octophylla	23.2	112.5
Schefflera octophylla	23.2	112.5
Schefflera octophylla	23.2	112.5
Blastus cochinchinensis	23.2	112.5
Blastus cochinchinensis	23.2	112.5
Blastus cochinchinensis	23.2	112.5
Randia canthioides	23.2	112.5
Randia canthioides	23.2	112.5
Randia canthioides	23.2	112.5
Sarcosperma laurinum	23.2	112.5
Sarcosperma laurinum	23.2	112.5
Acmena acuminatissima	23.2	112.5
Acmena acuminatissima	23.2	112.5
Acmena acuminatissima	23.2	112.5
Lindera chunii	23.2	112.5
Lindera chunii	23.2	112.5
Lindera chunii	23.2	112.5
Gironniera subaequalis	23.2	112.5
Gironniera subaequalis	23.2	112.5
Gironniera subaequalis	23.2	112.5
Cryptocarya concinna	23.2	112.5
Cryptocarya concinna	23.2	112.5
Maesa salicifolia	23.2	112.5
Maesa salicifolia	23.2	112.5
Maesa salicifolia	23.2	112.5
Garcinia oblongifolia	23.2	112.5
Garcinia oblongifolia	23.2	112.5
Garcinia oblongifolia	23.2	112.5
Memecylon ligustrifolium	23.2	112.5
Memecylon ligustrifolium	23.2	112.5
Memecylon ligustrifolium	23.2	112.5
Acronychia pedunculata	23.2	112.5
Acronychia pedunculata	23.2	112.5
Acronychia pedunculata	23.2	112.5
Castanopsis fissa	23.2	112.5
Castanopsis fissa	23.2	112.5
Castanopsis fissa	23.2	112.5
Rapanea neriifolia	23.2	112.5
Rapanea neriifolia	23.2	112.5
Rapanea neriifolia	23.2	112.5
Schima superba	23.2	112.5
Schima superba	23.2	112.5
Schima superba	23.2	112.5
Craibiodendron scleranthum	23.2	112.5
Craibiodendron scleranthum	23.2	112.5
Craibiodendron scleranthum	23.2	112.5
Canarium album	23.2	112.5
Canarium album	23.2	112.5
Ardisia quinquegona	23.2	112.5
Ardisia quinquegona	23.2	112.5
Ardisia quinquegona	23.2	112.5
Sterculia lanceolata	23.2	112.5
Sterculia lanceolata	23.2	112.5
Sterculia lanceolata	23.2	112.5
Machilus breviflora	23.2	112.5
Machilus breviflora	23.2	112.5
Machilus breviflora	23.2	112.5
Psychotria rubra	23.2	112.5
Psychotria rubra	23.2	112.5
Ardisia punctata	23.2	112.5
Ardisia punctata	23.2	112.5
Ardisia punctata	23.2	112.5
Syzygium jambos	23.2	112.5
Syzygium jambos	23.2	112.5
Syzygium jambos	23.2	112.5
Desmos chinensis	23.2	112.5
Desmos chinensis	23.2	112.5
Desmos chinensis	23.2	112.5
Pithecellobium lucidum	23.2	112.5
Pithecellobium lucidum	23.2	112.5
Pithecellobium lucidum	23.2	112.5
Uvaria microcarpa	23.2	112.5
Uvaria microcarpa	23.2	112.5
Uvaria microcarpa	23.2	112.5
Uvaria microcarpa	23.2	112.5
Euphorbia milii	23.2	112.5
Euphorbia milii	23.2	112.5
Michelia macclurei	23.2	112.5
Ficus variegata	23.2	112.5
Ficus variegata	23.2	112.5
Ficus variegata	23.2	112.5
Ficus microcarpa	23.2	112.5
Ficus microcarpa	23.2	112.5
Dimocarpus longan	23.2	112.5
Dimocarpus longan	23.2	112.5
Ficus fulva	23.2	112.5
Acmena acuminatissima	23.2	112.5
Acmena acuminatissima	23.2	112.5
Acmena acuminatissima	23.2	112.5
Acronychia pedunculata	23.2	112.5
Acronychia pedunculata	23.2	112.5
Acronychia pedunculata	23.2	112.5
Aporusa yunnanensis	23.2	112.5
Ardisia punctata	23.2	112.5
Ardisia punctata	23.2	112.5
Ardisia punctata	23.2	112.5
Ardisia quinquegona	23.2	112.5
Ardisia quinquegona	23.2	112.5
Ardisia quinquegona	23.2	112.5
Blastus cochinchinensis	23.2	112.5
Blastus cochinchinensis	23.2	112.5
Blastus cochinchinensis	23.2	112.5
Bridelia monoica	23.2	112.5
Bridelia monoica	23.2	112.5
Canarium album	23.2	112.5
Canarium album	23.2	112.5
Caryota ochlandra	23.2	112.5
Caryota ochlandra	23.2	112.5
Caryota ochlandra	23.2	112.5
Castanea henryi	23.2	112.5
Castanea henryi	23.2	112.5
Castanopsis fissa	23.2	112.5
Castanopsis fissa	23.2	112.5
Castanopsis fissa	23.2	112.5
Craibiodendron scleranthum	23.2	112.5
Craibiodendron scleranthum	23.2	112.5
Craibiodendron scleranthum	23.2	112.5
Cryptocarya chinensis	23.2	112.5
Cryptocarya chinensis	23.2	112.5
Cryptocarya chinensis	23.2	112.5
Cryptocarya concinna	23.2	112.5
Cryptocarya concinna	23.2	112.5
Desmos chinensis	23.2	112.5
Desmos chinensis	23.2	112.5
Desmos chinensis	23.2	112.5
Dimocarpus longan	23.2	112.5
Dimocarpus longan	23.2	112.5
Euphorbia milii	23.2	112.5
Euphorbia milii	23.2	112.5
Ficus fistulosa	23.2	112.5
Ficus fulva	23.2	112.5
Ficus microcarpa	23.2	112.5
Ficus microcarpa	23.2	112.5
Ficus variegata	23.2	112.5
Ficus variegata	23.2	112.5
Ficus variegata	23.2	112.5
Ficus variegata	23.2	112.5
Fissistigma glaucescens	23.2	112.5
Garcinia oblongifolia	23.2	112.5
Garcinia oblongifolia	23.2	112.5
Garcinia oblongifolia	23.2	112.5
Gironniera subaequalis	23.2	112.5
Gironniera subaequalis	23.2	112.5
Gironniera subaequalis	23.2	112.5
Lindera chunii	23.2	112.5
Lindera chunii	23.2	112.5
Lindera chunii	23.2	112.5
Machilus breviflora	23.2	112.5
Machilus breviflora	23.2	112.5
Machilus breviflora	23.2	112.5
Maesa salicifolia	23.2	112.5
Maesa salicifolia	23.2	112.5
Maesa salicifolia	23.2	112.5
Mallotus paniculatus	23.2	112.5
Mallotus paniculatus	23.2	112.5
Mallotus paniculatus	23.2	112.5
Memecylon ligustrifolium	23.2	112.5
Memecylon ligustrifolium	23.2	112.5
Memecylon ligustrifolium	23.2	112.5
Michelia macclurei	23.2	112.5
Pithecellobium lucidum	23.2	112.5
Pithecellobium lucidum	23.2	112.5
Pithecellobium lucidum	23.2	112.5
Psychotria rubra	23.2	112.5
Psychotria rubra	23.2	112.5
Randia canthioides	23.2	112.5
Randia canthioides	23.2	112.5
Randia canthioides	23.2	112.5
Rapanea neriifolia	23.2	112.5
Rapanea neriifolia	23.2	112.5
Rapanea neriifolia	23.2	112.5
Sarcosperma laurinum	23.2	112.5
Sarcosperma laurinum	23.2	112.5
Schefflera octophylla	23.2	112.5
Schefflera octophylla	23.2	112.5
Schefflera octophylla	23.2	112.5
Schima superba	23.2	112.5
Schima superba	23.2	112.5
Schima superba	23.2	112.5
Sterculia lanceolata	23.2	112.5
Sterculia lanceolata	23.2	112.5
Sterculia lanceolata	23.2	112.5
Syzygium jambos	23.2	112.5
Syzygium jambos	23.2	112.5
Syzygium jambos	23.2	112.5
Uvaria microcarpa	23.2	112.5
Uvaria microcarpa	23.2	112.5
Uvaria microcarpa	23.2	112.5
Uvaria microcarpa	23.2	112.5
Ixora chinensis	23.2	112.5
Ixora chinensis	23.2	112.5
Ixora chinensis	23.2	112.5
Ixora chinensis	23.2	112.5
Ixora chinensis	23.2	112.5
Psychotria rubra	23.2	112.5
Psychotria rubra	23.2	112.5
Psychotria rubra	23.2	112.5
Psychotria rubra	23.2	112.5
Psychotria rubra	23.2	112.5
Ardisia quinquegona	23.2	112.5
Ardisia quinquegona	23.2	112.5
Ardisia quinquegona	23.2	112.5
Ardisia quinquegona	23.2	112.5
Ardisia quinquegona	23.2	112.5
Gardenia jasminoides	23.2	112.5
Gardenia jasminoides	23.2	112.5
Gardenia jasminoides	23.2	112.5
Gardenia jasminoides	23.2	112.5
Gardenia jasminoides	23.2	112.5
Aidia canthioides	23.2	112.5
Aidia canthioides	23.2	112.5
Aidia canthioides	23.2	112.5
Aidia canthioides	23.2	112.5
Aidia canthioides	23.2	112.5
Melastoma sanguineum	23.2	112.5
Melastoma sanguineum	23.2	112.5
Melastoma sanguineum	23.2	112.5
Melastoma sanguineum	23.2	112.5
Melastoma sanguineum	23.2	112.5
Blastus cochinchinensis	23.2	112.5
Blastus cochinchinensis	23.2	112.5
Blastus cochinchinensis	23.2	112.5
Blastus cochinchinensis	23.2	112.5
Blastus cochinchinensis	23.2	112.5
Maesa salicifolia	23.2	112.5
Maesa salicifolia	23.2	112.5
Maesa salicifolia	23.2	112.5
Maesa salicifolia	23.2	112.5
Maesa salicifolia	23.2	112.5
Ardisia lindleyana	23.2	112.5
Ardisia lindleyana	23.2	112.5
Ardisia lindleyana	23.2	112.5
Ardisia lindleyana	23.2	112.5
Ardisia lindleyana	23.2	112.5
Lasianthus chinensis	23.2	112.5
Lasianthus chinensis	23.2	112.5
Lasianthus chinensis	23.2	112.5
Lasianthus chinensis	23.2	112.5
Castanopsis fissa	23.3	113.75
Pinus massoniana	23.3	113.75
Pinus massoniana	23.3	113.75
Illicium verum	23.3667	108.583
Hartia sinensis	23.53	101.05
Machilus viridis	23.53	101.05
Manglietia insignis	23.53	101.05
Schima noronhae	23.53	101.05
Pinus massoniana	23.6	109.46
Antidesma bunius	23.6833	101.983
Buchanania cochinchinensis	23.6833	101.983
Callicarpa nudiflora	23.6833	101.983
Quercus helferiana	23.6833	101.983
Dendrolobium triangulare	23.6833	101.983
Ehretia corylifolia	23.6833	101.983
Ficus semicordata	23.6833	101.983
Fraxinus malacophylla	23.6833	101.983
Gochnatia decora	23.6833	101.983
Grewia baronii	23.6833	101.983
Haldina cordifolia	23.6833	101.983
Lannea coromandelica	23.6833	101.983
Morus australis	23.6833	101.983
Pistacia weinmannifolia	23.6833	101.983
Polyalthia cerasoides	23.6833	101.983
Quercus aliena	23.6833	101.983
Symplocos racemosa	23.6833	101.983
Terminthia paniculata	23.6833	101.983
Wendlandia tinctoria	23.6833	101.983
Woodfordia fruticosa	23.6833	101.983
Casuarina equisetifolia	23.7	117.39
Pinus elliottii	23.75	109.25
Quercus tarokoensis	23.77	121.66
Quercus tarokoensis	23.77	121.66
Quercus tarokoensis	23.77	121.66
Avicennia marina	23.9167	117.4
Phyllanthus emblica	23.92	106.53
Ficus tinctoria subsp. gibbosa	24	109
Sapindus mukorossi	24	109
Triadica rotundifolia	24	109
Triadica rotundifolia	24	109
Triadica rotundifolia	24	109
Ficus gibbosa	24	109
Sapindus mukorossi	24	109
Sapium rotundifolium	24	109
Ficus gibbosa	24	109
Sapindus mukorossi	24	109
Sapium rotundifolium	24	109
Pinus massoniana	24.37	110.13
Aegiceras corniculatum	24.4	117.917
Avicennia marina	24.4	117.917
Kandelia candel	24.4	117.917
Kandelia candel	24.4	117.917
Rhizophora stylosa	24.4	117.917
Aegiceras corniculatum	24.4	117.4
Avicennia marina	24.4	117.4
Bruguiera sexangula	24.4	117.4
Ceriops tagal	24.4	117.4
Kandelia candel	24.4	117.4
Ardisia lindleyana	24.4087	116.341
Castanopsis fargesii	24.4087	116.341
Castanopsis fissa	24.4087	116.341
Daphniphyllum pentandrum	24.4087	116.341
Diospyros morrisiana	24.4087	116.341
Diospyros tutcheri	24.4087	116.341
Elaeocarpus glabripetalus	24.4087	116.341
Engelhardtia roxburghiana	24.4087	116.341
Evodia fargesii	24.4087	116.341
Evodia lepta	24.4087	116.341
Ficus fulva	24.4087	116.341
Gardenia jasminoides	24.4087	116.341
Glochidion eriocarpum	24.4087	116.341
Ilex asprella	24.4087	116.341
Ilex pubescens	24.4087	116.341
Lithocarpus glaber	24.4087	116.341
Litsea cubeba	24.4087	116.341
Litsea machiloides	24.4087	116.341
Litsea wilsonii	24.4087	116.341
Photinia glabra	24.4087	116.341
Aidia cochinchinensis	24.4087	116.341
Rhaphiolepis lanceolata	24.4087	116.341
Rhododendron mariae	24.4087	116.341
Rhodomyrtus tomentosa	24.4087	116.341
Triadica cochinchinensis	24.4087	116.341
Schefflera heptaphylla	24.4087	116.341
Schima remotiserrata	24.4087	116.341
Syzygium austrosinense	24.4087	116.341
Tarenna attenuata	24.4087	116.341
Toxicodendron succedaneum	24.4087	116.341
Ardisia lindleyana	24.4087	116.341
Castanopsis fargesii	24.4087	116.341
Castanopsis fissa	24.4087	116.341
Daphniphyllum pentandrum	24.4087	116.341
Diospyros morrisiana	24.4087	116.341
Diospyros tutcheri	24.4087	116.341
Elaeocarpus glabripetalus	24.4087	116.341
Engelhardtia roxburghiana	24.4087	116.341
Evodia fargesii	24.4087	116.341
Evodia lepta	24.4087	116.341
Ficus fulva	24.4087	116.341
Gardenia jasminoides	24.4087	116.341
Glochidion eriocarpum	24.4087	116.341
Ilex asprella	24.4087	116.341
Ilex pubescens	24.4087	116.341
Lithocarpus glaber	24.4087	116.341
Litsea cubeba	24.4087	116.341
Litsea machiloides	24.4087	116.341
Litsea wilsonii	24.4087	116.341
Photinia glabra	24.4087	116.341
Aidia cochinchinensis	24.4087	116.341
Rhaphiolepis lanceolata	24.4087	116.341
Rhododendron mariae	24.4087	116.341
Rhodomyrtus tomentosa	24.4087	116.341
Triadica cochinchinensis	24.4087	116.341
Schefflera heptaphylla	24.4087	116.341
Schima remotiserrata	24.4087	116.341
Syzygium austrosinense	24.4087	116.341
Tarenna attenuata	24.4087	116.341
Toxicodendron succedaneum	24.4087	116.341
Kandelia candel	24.5	120.6
Kandelia candel	24.5	120.6
Pinus massoniana	24.5	108.7
Dimocarpus longan	24.5	117.85
Kandelia candel	24.5	120.72
Lithocarpus xylocarpus	24.53	101.02
Kandelia candel	24.5667	117.917
Rhizophora stylosa	24.5667	117.917
Kandelia candel	24.5667	117.917
Kandelia candel	24.57	117.92
Bruguiera sexangula	24.57	117.92
Rhizophora stylosa	24.57	117.92
Rhododendron formosanum	24.58	121.4
Kandelia candel	24.6	117.9
Kandelia candel	24.6	117.9
Kandelia candel	24.6	117.9
Kandelia candel	24.6	117.9
Kandelia candel	24.6	117.9
Kandelia candel	24.6	117.9
Kandelia candel	24.6	117.9
Kandelia candel	24.6	117.9
Kandelia candel	24.6	117.9
Kandelia candel	24.6	117.9
Kandelia candel	24.6	117.9
Camellia reticulata	24.7	101
Castanopsis delavayi	24.7	101
Quercus schottkyana	24.7	101
Daphne feddei	24.7	101
Lithocarpus dealbatus	24.7	101
Rhododendron spiciferum	24.7	101
Rhododendron spinuliferum	24.7	101
Sarcococca ruscifolia	24.7	101
Ternstroemia gymnanthera	24.7	101
Vaccinium dunalianum	24.7	101
Quercus schottkyana	24.7	101
Quercus schottkyana	24.7	101
Rhododendron spiciferum	24.7	101
Rhododendron spinuliferum	24.7	101
Rhododendron spinuliferum	24.7	101
Ternstroemia gymnanthera	24.7	101
Ternstroemia gymnanthera	24.7	101
Ternstroemia gymnanthera	24.7	101
Quercus schottkyana	24.7	101
Camellia reticulata	24.7	101
Castanopsis delavayi	24.7	101
Cyclobalanopsis glaucoides	24.7	101
Cyclobalanopsis glaucoides	24.7	101
Lithocarpus dealbatus	24.7	101
Rhododendron spiciferum	24.7	101
Rhododendron spinuliferum	24.7	101
Rhododendron spinuliferum	24.7	101
Sarcoccoca ruscifolia	24.7	101
Ternstroemia gymnanthera	24.7	101
Ternstroemia gymnanthera	24.7	101
Vaccinium dunnalianum	24.7	101
Camellia reticulata	24.7	101
Castanopsis delavayi	24.7	101
Cyclobalanopsis glaucoides	24.7	101
Cyclobalanopsis glaucoides	24.7	101
Daphne feddei	24.7	101
Lithocarpus dealbatus	24.7	101
Rhododendron spiciferum	24.7	101
Rhododendron spinuliferum	24.7	101
Rhododendron spinuliferum	24.7	101
Sarcococca ruscifolia	24.7	101
Ternstroemia gymnanthera	24.7	101
Ternstroemia gymnanthera	24.7	101
Vaccinium dunnalianum	24.7	101
Kandelia candel	24.8333	121
Aegiceras corniculatum	24.8667	118.75
Castanopsis fargesii	24.95	110.89
Castanopsis fargesii	24.95	110.89
Schima superba	24.95	110.89
Casuarina equisetifolia	25	118.85
Casuarina equisetifolia	25	118.85
Casuarina equisetifolia	25	118.85
Casuarina equisetifolia	25	118.85
Casuarina equisetifolia	25	118.85
Casuarina equisetifolia	25	118.85
Berberis pruinosa	25.02	102.68
Cupressus duclouxiana	25.02	102.68
Cornus capitata	25.02	102.68
Juniperus formosana	25.02	102.68
Keteleeria evelyniana	25.02	102.68
Myrsine africana	25.02	102.68
Pinus armandii	25.02	102.68
Pinus yunnanensis	25.02	102.68
Rhododendron decorum	25.02	102.68
Rhododendron spinuliferum	25.02	102.68
Zanthoxylum armatum	25.02	102.68
Berberis pruinosa	25.02	102.68
Berberis pruinosa	25.02	102.68
Cupressus duclouxiana	25.02	102.68
Cupressus duclouxiana	25.02	102.68
Cornus capitata	25.02	102.68
Myrsine africana	25.02	102.68
Myrsine africana	25.02	102.68
Pinus armandii	25.02	102.68
Pinus armandii	25.02	102.68
Pinus yunnanensis	25.02	102.68
Pinus yunnanensis	25.02	102.68
Rhododendron spinuliferum	25.02	102.68
Rhododendron spinuliferum	25.02	102.68
Zanthoxylum armatum	25.02	102.68
Berberis pruinosa	25.02	102.68
Cupressus duclouxiana	25.02	102.68
Rhododendron arboreum	25.02	102.68
Rhododendron arboreum	25.02	102.68
Pinus armandii	25.02	102.68
Pinus yunnanensis	25.02	102.68
Berberis pruinosa	25.02	102.68
Berberis pruinosa	25.02	102.68
Cupressus duclouxiana	25.02	102.68
Cupressus duclouxiana	25.02	102.68
Dendronbenthamia capitata	25.02	102.68
[truncated: 8,720 more rows]
